# Supplementary material for: Fermentation to Increase the Value of Roasted Coffee Silverskin as a Functional Food Ingredient
Source: Foods. 2025 Jul 25;14(15):2608. doi: 10.3390/foods14152608 (PMC12346125; doi:10.3390/foods14152608)
Supplement: Supplementary file 1 [file foods-14-02608-s001.zip]

Archive with 1 entries (1 files):
- foods-3724924-supplementary.pdf
